# Supplementary material for: Synthesis and Biological Profiling of New 1,2,3,4-Tetrahydrobenzo[h]naphthyridine-Based Hybrids as Dual Inhibitors of β-Amyloid and Tau Aggregation with Anticholinesterase Activity
Source: Biomolecules. 2026 Apr 16;16(4):593. doi: 10.3390/biom16040593 (PMC13113287; doi:10.3390/biom16040593)
Supplement: Supplementary file 1 [file biomolecules-16-00593-s001.zip]

Archive with 1 entries (1 files):
- biomolecules-4207299-supplementary.pdf
